# Supplementary material for: Urolithin A Alleviates Doxorubicin-Induced Senescence in Mesenchymal Stem Cells
Source: Int J Mol Sci. 2025 Oct 22;26(21):10257. doi: 10.3390/ijms262110257 (PMC12608000; doi:10.3390/ijms262110257)
Supplement: Supplementary file 1 [file ijms-26-10257-s001.zip]

Archive with 2 entries (2 files):
- Supplement Figure S1.pptx
- Supplement Figure S2.pptx
